# Supplementary material for: Enhancement of Mycelial Growth and Antifungal Activity by Combining Fermentation Optimization and Genetic Engineering in Streptomyces pratensis S10
Source: Microorganisms. 2025 Aug 20;13(8):1943. doi: 10.3390/microorganisms13081943 (PMC12388169; doi:10.3390/microorganisms13081943)
Supplement: Supplementary file 1 [file microorganisms-13-01943-s001.zip]

Archive with 1 entries (1 files):
- microorganisms-3782251-supplementary.pdf
